# Supplementary material for: Defence-mediated phloem restriction of a plant virus facilitates insect transmission
Source: Nat Commun. 2025 Dec 23;17:152. doi: 10.1038/s41467-025-67827-w (PMC12775506; doi:10.1038/s41467-025-67827-w)
Supplement: Supplementary file 4 — Source Data [file 41467_2025_67827_MOESM4_ESM.xls]

## Sheet: Fig.4
The source data for Fig. 4a
	pBinplus	Y35	Y41	Y35-2C4
Relative expression	0.8947	0.67143	0.89474	0.93188
	1.0902	0.71075	0.78947	1.17143
	1	0.92481	1.24812	1.07519
p-Value		0.0801	0.9125	0.5114
Significantly different		No	No	No
The source data for Fig. 4f
	WT	Y35 C4 L27	Y35 C4 L28	Y41 C4 L8	Y41 C4 L9	Y35-2C4 L24	Y35-2C4 L25
Relative expression	3.79099	4.06698	2.33256	1.46651	0.904619	1.07861	0.883949
	3.96767	3.31871	2.88915	0.824134	1.03441	0.918476	1.7321
	4.21132	2.98383	4.16282	0.642263	1.50462	1	1.88222
p-Value		0.1944	0.1956	0.0004	0.0002	<0.0001	0.0017
Significantly different		No	No	Yes	Yes	Yes	Yes

## Sheet: Fig.S4
The source data for Fig. S4b
	WT	nbpen3-ko L9	nbpen3-ko L15
Callose concentration	68.25	21	28.25
	70.5	20.5	23.75
	70	19	35.25
	84.25	15.5	24
	74.5	16.25	38
	72.25	20.25	24
p-Value		<0.0001	<0.0001
Significantly different		Yes	Yes

## Sheet: Fig.S5
The source data for Fig. S5a
Relative signal intensity	WT	Y35-infected WT	Y41-infected WT	Y35-2C4-infected WT	pen3-ko L9	Y35-infected pen3-ko L9	Y41-infected pen3-ko L9	Y35-2C4-infected pen3-ko L9	pen3-ko L15	Y35-infected pen3-ko L15	Y41-infected pen3-ko L15	Y35-2C4-infected pen3-ko L15
	2.82911	9.24429	4.41156	4.10547	1	1.5647	1.48568	1.84306	1.55564	2.05527	1.59152	2.12033
	2.56651	9.99837	4.42842	5.23976	0.814244	1.61562	1.5502	1.87296	1.54748	1.85593	1.6042	2.30736
	3.01867	8.78362	3.49311	5.79268	1.17506	1.39271	1.27129	1.751	1.29866	2.33617	1.64353	2.08626
	2.62378	10.5605	4.33345	5.00797	0.969554	1.65404	1.46557	1.72689	1.5377	2.03534	1.67597	2.21348
	2.2374	10.6151	3.16945	7.19282	1.00979	1.29775	1.38112	1.5821	1.7693	1.81606	1.54476	1.72961
	2.16727	7.90286	4.62305	5.65114	1.09822	1.48278	1.67706	1.48097	1.10275	1.50761	1.89507	1.48242
	1.95198	9.26785	4.27256	6.32874	1.14063	1.49638	1.61018	1.63773	0.957956	1.97318	1.6863	1.56361
	3.14625	11.1537	4.57122	5.47988	1.29268	1.42678	1.45669	1.59786	1.37024	1.50326	1.76966	1.2693
	3.34976	10.0535	4.51069	4.54313	0.973541	1.31207	1.85574	1.5627	0.978253	1.63773	2.03063	1.54295
	2.18992	8.92443	4.94926	5.59061	1.00272	1.5212	1.74302	1.75136	1.0473	1.80953	1.75172	1.4402
	3.08518	11.351	6.04458	5.12233		1.35067	1.86952	1.59406			1.27456	1.4527
	2.71566	9.62196	5.13429	5.14244		1.60783	1.7606	1.50834			1.41029	1.95578
	2.11254	8.7983	5.90323	4.9701		1.54422	1.70768	1.59641			1.53498	1.51124
	2.37967	10.133	4.87206	5.31678		1.64607	2.15948	1.50906			1.2789	2.13066
	2.13809	9.63773	5.8929	5.1805		1.64117	1.79594	1.29322			1.60946	1.65694
p-Value		<0.0001	<0.0001	<0.0001		<0.0001	<0.0001	<0.0001		0.0004	0.0049	0.0022
Significantly different		Yes	Yes	Yes		Yes	Yes	Yes		Yes	Yes	Yes
The source data for Fig. S5b
		WT			p-Value	Significantly different
Callose concentration	Mock	60.4706	55.882	63.941
	Y35	127.353	112.47	119.18	0.0003	Yes
	Y41	72.6471	93.824	104.41	0.0349	Yes
	Y35-2C4	73.4706	89.176	95.765	0.0206	Yes
Callose concentration		nbpen3-ko L9
	Mock	28.706	28.824	28.941
	Y35	34.235	33.941	32.529	0.0009	Yes
	Y41	32.412	32.471	32.765	<0.0001	Yes
Callose concentration	Y35-2C4	33.176	33	34.353	0.0004	Yes
		nbpen3-ko L15
	Mock	29.706	29.353	28.412
	Y35	35.824	39.235	34.235	0.0088	Yes
Callose concentration	Y41	35.529	38.176	35.588	0.0016	Yes
	Y35-2C4	38.294	38.235	39.118	<0.0001	Yes
The source data for Fig. S5c
	Y35-infected WT	Y41-infected WT	Y35-2C4-infected WT	Y35-infected pen3-ko L9	Y41-infected pen3-ko L9	Y35-2C4-infected pen3-ko L9	Y35-infected pen3-ko L15	Y41-infected pen3-ko L15	Y35-2C4-infected pen3-ko L15
Fluorescence intensity	6.787	6.571	5.785	6.73	25.619	12.934	2.799	4.388	0.429
	8.713	2.22	22.601	4.19	7.254	15.227	1.825	2.81	1.131
	4.904	2.318	3.926	22.15	20.57	19.811	4.952	9.781	6.115
	4.992	8.136	3.37	9.46	7.014	3.637	17.38	2.004	3.29
	27.393	6.065	22.171	7.273	13.778	10.607	12.969	4.503	3.132
	20.833	3.411	19.506	12.708	9.186	32.909	7.171	11.929	19.056
	5.713	0.89	15.109	4.73	22.32	18.504	40.549	4.295	1.138
	6.067	13.983	11.174	17.383	15.811	1.458	9.445	5.065	5.062
	11.521	8.11	8.609	24.162	22.234	10.039	8.546	11.036	7.556
	15.423	4.093	2.356	25.07	2.744	0.459	17.838	4.695	10.384
	73.317	23.989	20.801	11.906	4.736	0.146	4.958	14.465	15.524
	41.13	12.562	31.487	15.05	3.224	0.886	28.611	0.994	4.284
	32.336	10.782	27.892	7.631	5.508	10.108	10.184	8.026	2.704
	12.811	9.86	22.408	13.315	5.34	3.194	14.288	11.756	0.606
	5.381	6.764	15.221	15.001	1.992	5.945	17.001	5.145	14.541
	9.086	24.331	10.475	10.905	13.676	5.643	3.472	6.946	9.112
	8.407	12.447	9.295	13.111	3.38	0.56	14.004	14.367	5.006
	8.467	7.418	8.44	9.306	4.622	5.81	10.242	2.251	3.951
	8.078	14.852	10.386	10.1	1.237	5.453	3.965	1.726	3.535
	14.618	10.263	11.478	14.143	0.496	8.445	3.015	12.117	4.342
	9.905	18.459	14.346	5.68	4.383	12.868	1.974	1.306	3.863
	12.962	21.532	0.47	9.269	1.49	0.976	14.805	4.461	2.594
	11.473	18.736	0.075	6.095	3.481	2.803	4.189	6.836	9.474
	13.873	20.397	5.049	1.889	0.59	3.843	14.773	11.756	14.28
	16.283	26.264	0.269	9.462	3.869	2.011	7.155	2.835	10.403
	27.725		1.097	14.456	0.128	12.374	7.092	4.455	14.726
	10.907		2.23	11.375	15.755	5.277	1.349	3.876	7.044
	23.093		3.443	14.11	1.398	2.599	7.98	8.527	10.622
	29.251		2.458	8.805	4.25	0.58	1.92		7.057
	10.551		1.176	13.497	0.249	0.397			15.828
	15.482		0.119	5.129		5.225			10.734
	46.352			3.128		8.599			14.865
	33.903			14.572		1.348			10.907
	36.508			11.268		2.983			5.121
	27.028			4.842		9.983			12.349
	36.352			10.212		1.1			3.905
	32.108					23.294			4.177
	36.309					5.706			6.656
	18.937					14.325
	40.842
	18.249
p-Value		0.0084	0.001		0.0317	0.0165		0.0489	0.1209
Significantly different		Yes	Yes		Yes	Yes		Yes	No

## Sheet: Fig.S7
The source data for Fig. S7b
	WT	Y35 C4 L27	Y35 C4 L28	Y41 C4 L8	Y41 C4 L9	Y35 2C4 L24	Y35 2C4 L25
Relative expression	0.775	0.957	0.983	1.17	1.21	1.06	1
	0.934	1.19	1	0.764	0.599	0.797	1.34
	1.01	0.903	1.03	0.965	0.775	0.966	1.19
p-Value		0.3804	0.2373	0.6822	0.8282	0.7545	0.0879
Significantly different		No	No	No	No	No	No
